# Supplementary material for: Agmatine Mitigates Diabetes-Related Memory Loss in Female Mice by Targeting I2/I3 Imidazoline Receptors and Enhancing Brain Antioxidant Defenses
Source: Antioxidants (Basel). 2025 Jul 8;14(7):837. doi: 10.3390/antiox14070837 (PMC12291752; doi:10.3390/antiox14070837)
Supplement: Supplementary file 1 [file antioxidants-14-00837-s001.zip]

Archive with 1 entries (1 files):
- antioxidants-3696722-supplementary.pdf
